# Supplementary material for: Long Preservation of AAV-Transduced Fluorescence by a Modified Organic Solvent-Based Clearing Method
Source: Int J Mol Sci. 2022 Aug 25;23(17):9637. doi: 10.3390/ijms23179637 (PMC9455935; doi:10.3390/ijms23179637)
Supplement: Supplementary file 1 [file ijms-23-09637-s001.zip]

Archive with 2 entries (2 files):
- Supplementary Video S1.mp4
- Supplementary_Material 220825.pdf
